# Supplementary material for: Impact of FLT3–ITD Mutation Status and Its Ratio in a Cohort of 2901 Patients Undergoing Upfront Intensive Chemotherapy: A PETHEMA Registry Study
Source: Cancers (Basel). 2022 Nov 24;14(23):5799. doi: 10.3390/cancers14235799 (PMC9737662; doi:10.3390/cancers14235799)
Supplement: Supplementary file 1 [file cancers-14-05799-s001.zip]

Archive with 1 entries (1 files):
- cancers-2005579-supplementary.pdf
